# Supplementary material for: Machine Learning Algorithm-Based Prediction of Diabetes Among Female Population Using PIMA Dataset
Source: Healthcare (Basel). 2024 Dec 29;13(1):37. doi: 10.3390/healthcare13010037 (PMC11719687; doi:10.3390/healthcare13010037)
Supplement: Supplementary file 1 [file healthcare-13-00037-s001.zip]

Archive with 1 entries (1 files):
- healthcare-3333968-supplementary.pdf
